# Supplementary material for: Zoonotic transmission of asymptomatic carriage Staphylococcus aureus on dairy farms in Canterbury, New Zealand
Source: Microb Genom. 2024 Dec 4;10(12):001318. doi: 10.1099/mgen.0.001318 (PMC11616781; doi:10.1099/mgen.0.001318)
Supplement: Uncited Supplementary Material 2. [file mgen-10-01318-s002.xlsx]

## Sheet: TableS1
Table S1. Metadata for all sequenced isolates. Data includes biosample accession numbers, sampling metadata, sequence types, transmission cluster, genome assembly statistics and results of the virulence and antimicrobial resistance gene screen.
		Sample metadata						Sequence Type (ST)	Clonal complex (CC)	Transmission clusters		Genome statistics								Presence/absence virulence genes
Biosample Accession	Isolate	Age	Farm	Round	School	Species	Milk			Core SNPs	ska	Number of contigs	Smallest contig	Largest contig	Total length	N50	Depth	Genome fraction (%) aligned to reference	GC (%)	N of virulence genes	aur	cna	eta	hld	hlgA	hlgB	hlgC	icaC	lukD	lukE	lukF-PV	lukS-PV	sak	scn	sea	sec1	sec2	sec3	sed	seh	sei	sej	sek	sel	sel26	sel31	sel32	selX	selZ
SAMN38410510	B112-483	2	1	1	NA	2	NA	1	CC1	NA	NA	15	767	606715	2720601	424078	413	91.86	32.74	13	1	1	0	1	1	1	1	1	1	1	0	0	0	0	0	0	0	0	0	1	0	0	0	0	0	0	0	0	0
SAMN38410511	B113-429	3	1	1	NA	2	NA	705		NA	NA	32	575	821696	2735383	344648	402	87.956	32.69	18	1	0	0	1	1	0	1	1	0	1	0	0	0	0	0	1	0	0	0	0	1	0	0	1	0	0	0	1	1
SAMN38410513	B123-017	3	2	1	NA	2	NA	151		4	4	22	721	828016	2637777	315918	414	86.914	32.63	15	1	0	0	1	1	0	1	1	0	1	0	0	0	0	0	0	0	0	0	0	1	0	0	0	0	0	0	1	1
SAMN38410514	B123-022	3	2	1	NA	2	NA	9193		NA	NA	25	601	526997	2642421	344822	361	87.058	32.63	15	1	0	0	1	1	0	1	1	0	1	0	0	0	0	0	0	0	0	0	0	1	0	0	0	0	0	0	1	1
SAMN38410515	B123-028	3	2	1	NA	2	NA	1	CC1	6	6	78	714	172638	2758803	71912	122	92.525	32.75	13	1	1	0	1	1	1	1	1	1	1	0	0	0	0	0	0	0	0	0	1	0	0	0	0	0	0	0	0	0
SAMN38410516	B123-031	3	2	1	NA	2	NA	9193		NA	NA	39	601	526991	2718610	288855	475	87.977	32.72	15	1	0	0	1	1	0	1	1	0	1	0	0	0	0	0	0	0	0	0	0	1	0	0	0	0	0	0	1	1
SAMN38410517	B123-034	3	2	1	NA	2	NA	1	CC1	6	6	17	767	486508	2756111	265286	463	92.612	32.76	13	1	1	0	1	1	1	1	1	1	1	0	0	0	0	0	0	0	0	0	1	0	0	0	0	0	0	0	0	0
SAMN38410518	B123-041	3	2	1	NA	2	NA	1	CC1	6	6	22	767	486508	2755238	186201	441	92.583	32.75	13	1	1	0	1	1	1	1	1	1	1	0	0	0	0	0	0	0	0	0	1	0	0	0	0	0	0	0	0	0
SAMN38410519	B123-045	3	2	1	NA	2	NA	151		4	4	23	611	828012	2680904	315918	454	87.743	32.67	15	1	0	0	1	1	0	1	1	0	1	0	0	0	0	0	0	0	0	0	0	1	0	0	0	0	0	0	1	1
SAMN38410520	B123-056	3	2	1	NA	2	NA	151		4	4	23	721	827830	2680393	189840	470	87.609	32.67	15	1	0	0	1	1	0	1	1	0	1	0	0	0	0	0	0	0	0	0	0	1	0	0	0	0	0	0	1	1
SAMN38410521	B123-059	3	2	1	NA	2	NA	1	CC1	NA	NA	20	767	486437	2760606	232594	378	92.715	32.75	13	1	1	0	1	1	1	1	1	1	1	0	0	0	0	0	0	0	0	0	1	0	0	0	0	0	0	0	0	0
SAMN38410522	B123-062	3	2	1	NA	2	NA	1	CC1	NA	NA	25	539	479319	2699910	265287	330	91.832	32.68	12	1	0	0	1	1	1	1	1	1	1	0	0	0	0	0	0	0	0	0	1	0	0	0	0	0	0	0	0	0
SAMN38410524	B133-624	3	3	1	NA	2	NA	9193		NA	NA	23	601	527001	2641386	344688	433	87.014	32.63	15	1	0	0	1	1	0	1	1	0	1	0	0	0	0	0	0	0	0	0	0	1	0	0	0	0	0	0	1	1
SAMN38410525	B133-639	3	3	1	NA	2	NA	151		NA	NA	25	806	744920	2686570	193708	312	88.327	32.65	15	1	0	0	1	1	0	1	1	0	1	0	0	0	0	0	0	0	0	0	0	1	0	0	0	0	0	0	1	1
SAMN38410526	B212-1073	2	1	2	NA	2	NA	1	CC1	NA	NA	15	758	712260	2763132	315041	383	92.735	32.75	12	1	0	0	1	1	1	1	1	1	1	0	0	0	0	0	0	0	0	0	1	0	0	0	0	0	0	0	0	0
SAMN38410527	B213-1024	3	1	2	NA	2	NA	1	CC1	NA	NA	16	758	673090	2761197	412224	422	92.707	32.75	12	1	0	0	1	1	1	1	1	1	1	0	0	0	0	0	0	0	0	0	1	0	0	0	0	0	0	0	0	0
SAMN38410528	B221-1327	1	2	2	NA	2	NA	705		15	15	24	598	822042	2695059	344138	478	87.257	32.66	18	1	0	0	1	1	0	1	1	0	1	0	0	0	0	0	1	0	0	0	0	1	0	0	1	0	0	0	1	1
SAMN38410529	B221-1332	1	2	2	NA	2	NA	705		15	15	25	611	822042	2693986	288158	436	87.24	32.66	18	1	0	0	1	1	0	1	1	0	1	0	0	0	0	0	1	0	0	0	0	1	0	0	1	0	0	0	1	1
SAMN38410530	B222-1259	2	2	2	NA	2	NA	705		15	15	23	611	822042	2695839	344138	418	87.235	32.66	18	1	0	0	1	1	0	1	1	0	1	0	0	0	0	0	1	0	0	0	0	1	0	0	1	0	0	0	1	1
SAMN38410531	B230-43	0	3	2	NA	2	NA	1	CC1	NA	NA	24	767	486467	2759019	186328	440	93.165	32.74	13	1	1	0	1	1	1	1	1	1	1	0	0	0	0	0	0	0	0	0	1	0	0	0	0	0	0	0	0	0
SAMN38410532	B311-2503	0	1	3	NA	2	NA	1	CC1	17	17	21	655	557225	2760251	189487	423	92.944	32.74	13	1	1	0	1	1	1	1	1	1	1	0	0	0	0	0	0	0	0	0	1	0	0	0	0	0	0	0	0	0
SAMN38410533	B311-2505	0	1	3	NA	2	NA	1	CC1	17	17	15	655	700465	2756672	263349	445	92.973	32.75	13	1	1	0	1	1	1	1	1	1	1	0	0	0	0	0	0	0	0	0	1	0	0	0	0	0	0	0	0	0
SAMN38410534	B311-2507	0	1	3	NA	2	NA	1	CC1	17	17	20	655	557225	2760343	198430	382	92.949	32.74	13	1	1	0	1	1	1	1	1	1	1	0	0	0	0	0	0	0	0	0	1	0	0	0	0	0	0	0	0	0
SAMN38410535	B311-2510	0	1	3	NA	2	NA	1	CC1	17	17	20	655	557225	2755998	198430	336	92.95	32.75	13	1	1	0	1	1	1	1	1	1	1	0	0	0	0	0	0	0	0	0	1	0	0	0	0	0	0	0	0	0
SAMN38410536	B311-2512	0	1	3	NA	2	NA	1	CC1	17	17	18	655	557225	2756132	198430	404	92.952	32.75	13	1	1	0	1	1	1	1	1	1	1	0	0	0	0	0	0	0	0	0	1	0	0	0	0	0	0	0	0	0
SAMN38410537	B311-2521	1	1	3	NA	2	NA	5	CC5	18	18	23	853	645712	2679120	189615	401	91.54	32.74	18	1	0	0	1	1	1	1	1	1	1	0	0	1	1	0	0	0	0	0	0	1	0	0	0	0	0	0	1	0
SAMN38410538	B311-2525	1	1	3	NA	2	NA	5	CC5	18	18	24	780	645712	2679171	189615	458	91.542	32.74	18	1	0	0	1	1	1	1	1	1	1	0	0	1	1	0	0	0	0	0	0	1	0	0	0	0	0	0	1	0
SAMN38410539	B311-2528	1	1	3	NA	2	NA	1	CC1	19	19	17	655	604488	2756521	198370	419	92.962	32.75	13	1	1	0	1	1	1	1	1	1	1	0	0	0	0	0	0	0	0	0	1	0	0	0	0	0	0	0	0	0
SAMN38410540	B311-2533	1	1	3	NA	2	NA	1	CC1	NA	NA	18	655	694332	2755561	189601	421	92.934	32.75	13	1	1	0	1	1	1	1	1	1	1	0	0	0	0	0	0	0	0	0	1	0	0	0	0	0	0	0	0	0
SAMN38410541	B311-2537	1	1	3	NA	2	NA	1	CC1	19	19	18	655	604488	2756224	198370	352	92.949	32.75	13	1	1	0	1	1	1	1	1	1	1	0	0	0	0	0	0	0	0	0	1	0	0	0	0	0	0	0	0	0
SAMN38410542	B311-2544	1	1	3	NA	2	NA	1	CC1	17	17	18	655	557225	2756586	198430	320	92.966	32.75	13	1	1	0	1	1	1	1	1	1	1	0	0	0	0	0	0	0	0	0	1	0	0	0	0	0	0	0	0	0
SAMN38410543	B311-2548	1	1	3	NA	2	NA	1	CC1	NA	NA	16	758	673084	2675778	265285	427	91.574	32.68	12	1	0	0	1	1	1	1	1	1	1	0	0	0	0	0	0	0	0	0	1	0	0	0	0	0	0	0	0	0
SAMN38410544	B311-2550	1	1	3	NA	2	NA	1	CC1	17	17	18	655	557225	2736565	198430	368	92.816	32.76	13	1	1	0	1	1	1	1	1	1	1	0	0	0	0	0	0	0	0	0	1	0	0	0	0	0	0	0	0	0
SAMN38410545	B320-2004	0	2	3	NA	2	NA	1	CC1	NA	NA	20	767	486518	2760898	198512	368	92.718	32.75	13	1	1	0	1	1	1	1	1	1	1	0	0	0	0	0	0	0	0	0	1	0	0	0	0	0	0	0	0	0
SAMN38410546	B320-2008	0	2	3	NA	2	NA	1	CC1	22	23	56	503	486519	2781258	149079	427	92.746	32.76	13	1	1	0	1	1	1	1	1	1	1	0	0	0	0	0	0	0	0	0	1	0	0	0	0	0	0	0	0	0
SAMN38410547	B320-2010	0	2	3	NA	2	NA	1	CC1	23	24	23	636	559353	2760925	186327	461	93.114	32.75	13	1	1	0	1	1	1	1	1	1	1	0	0	0	0	0	0	0	0	0	1	0	0	0	0	0	0	0	0	0
SAMN38410548	B320-2013	0	2	3	NA	2	NA	1	CC1	22	23	53	503	486519	2782150	225286	285	92.799	32.76	13	1	1	0	1	1	1	1	1	1	1	0	0	0	0	0	0	0	0	0	1	0	0	0	0	0	0	0	0	0
SAMN38410549	B320-2015	0	2	3	NA	2	NA	1	CC1	NA	NA	18	584	741530	2758479	189633	424	92.515	32.76	13	1	1	0	1	1	1	1	1	1	1	0	0	0	0	0	0	0	0	0	1	0	0	0	0	0	0	0	0	0
SAMN38410550	B320-2017	0	2	3	NA	2	NA	398		NA	NA	26	524	564440	2685211	410636	385	85.919	32.78	8	1	0	0	1	1	1	1	1	0	0	0	0	0	1	0	0	0	0	0	0	0	0	0	0	1	0	0	0	0
SAMN38410551	B320-2023	0	2	3	NA	2	NA	1	CC1	22	23	18	799	702221	2762759	198522	357	92.762	32.76	13	1	1	0	1	1	1	1	1	1	1	0	0	0	0	0	0	0	0	0	1	0	0	0	0	0	0	0	0	0
SAMN38410552	B320-2028	0	2	3	NA	2	NA	1	CC1	NA	NA	21	767	558888	2762399	186343	418	92.755	32.76	13	1	1	0	1	1	1	1	1	1	1	0	0	0	0	0	0	0	0	0	1	0	0	0	0	0	0	0	0	0
SAMN38410553	B320-2029	0	2	3	NA	2	NA	1	CC1	23	24	18	767	559353	2758277	197489	463	93.082	32.74	13	1	1	0	1	1	1	1	1	1	1	0	0	0	0	0	0	0	0	0	1	0	0	0	0	0	0	0	0	0
SAMN38410554	B320-2032	0	2	3	NA	2	NA	582	CC15	NA	NA	22	554	484697	2732696	320283	386	90.424	32.72	13	1	0	1	1	1	1	1	1	1	1	0	0	0	1	0	0	0	0	0	0	0	0	0	0	0	0	0	0	0
SAMN38410555	B320-2034	0	2	3	NA	2	NA	1247		NA	NA	27	629	429872	2702834	197779	445	89.103	32.77	10	1	0	0	1	1	1	1	1	0	1	0	0	0	0	0	0	0	0	0	0	0	0	0	0	0	0	0	1	0
SAMN38410556	B323-3115	3	2	3	NA	2	NA	1	CC1	23	24	36	810	435040	2796559	134695	124	93.36	32.78	13	1	1	0	1	1	1	1	1	1	1	0	0	0	0	0	0	0	0	0	1	0	0	0	0	0	0	0	0	0
SAMN38410557	B323-3122	3	2	3	NA	2	NA	705		15	15	28	606	524500	2695027	250734	395	87.28	32.67	18	1	0	0	1	1	0	1	1	0	1	0	0	0	0	0	1	0	0	0	0	1	0	0	1	0	0	0	1	1
SAMN38410558	B323-3136	3	2	3	NA	2	NA	705		15	15	35	611	822042	2726471	288158	414	87.987	32.69	18	1	0	0	1	1	0	1	1	0	1	0	0	0	0	0	1	0	0	0	0	1	0	0	1	0	0	0	1	1
SAMN38410559	B323-3143	3	2	3	NA	2	NA	1	CC1	23	24	18	767	559353	2758173	197489	375	93.084	32.74	13	1	1	0	1	1	1	1	1	1	1	0	0	0	0	0	0	0	0	0	1	0	0	0	0	0	0	0	0	0
SAMN38410560	B333-2807	3	3	3	NA	2	NA	1	CC1	NA	NA	20	767	514955	2674926	186328	390	91.576	32.68	13	1	1	0	1	1	1	1	1	1	1	0	0	0	0	0	0	0	0	0	1	0	0	0	0	0	0	0	0	0
SAMN38410561	B333-2813	3	3	3	NA	2	NA	1	CC1	NA	NA	22	767	486467	2758479	225287	396	93.064	32.73	13	1	1	0	1	1	1	1	1	1	1	0	0	0	0	0	0	0	0	0	1	0	0	0	0	0	0	0	0	0
SAMN38410562	B333-2815	3	3	3	NA	2	NA	1	CC1	NA	NA	18	690	562653	2715186	198490	365	92.525	32.71	13	1	1	0	1	1	1	1	1	1	1	0	0	0	0	0	0	0	0	0	1	0	0	0	0	0	0	0	0	0
SAMN38410563	B333-2829	3	3	3	NA	2	NA	1	CC1	NA	NA	18	758	652571	2716058	225286	393	92.496	32.71	13	1	1	0	1	1	1	1	1	1	1	0	0	0	0	0	0	0	0	0	1	0	0	0	0	0	0	0	0	0
SAMN38410564	H1122-017	5	1	1	NA	1	NA	5	CC5	18	18	24	853	645712	2706181	189615	392	91.524	32.68	21	1	0	0	1	1	1	1	1	1	1	0	0	1	1	0	0	0	0	1	0	1	1	0	0	0	0	0	1	0
SAMN38410565	H1123-018	4	1	1	0	1	NA	5	CC5	NA	NA	27	597	556224	2716710	222809	395	91.459	32.68	21	1	0	0	1	1	1	1	1	1	1	0	0	1	1	0	0	0	0	1	0	1	1	0	0	0	0	0	1	0
SAMN38410566	H1124-019	4	1	1	0	1	NA	5	CC5	18	18	25	780	645712	2679819	189615	416	91.564	32.75	18	1	0	0	1	1	1	1	1	1	1	0	0	1	1	0	0	0	0	0	0	1	0	0	0	0	0	0	1	0
SAMN38410567	H1211-001	5	2	1	NA	1	NA	9190		34*	35*	23	626	526233	2755482	330561	369	88.572	32.63	16	1	0	0	1	1	1	1	1	0	0	0	0	1	1	0	0	0	0	0	1	1	0	0	0	1	0	0	1	0
SAMN38410568	H1211-2	5	2	2	NA	1	NA	9190		34*	35*	22	626	526233	2755836	361155	447	88.582	32.63	16	1	0	0	1	1	1	1	1	0	0	0	0	1	1	0	0	0	0	0	1	1	0	0	0	1	0	0	1	0
SAMN38410569	H1212-007	5	2	1	NA	1	NA	45	CC45	NA	NA	17	515	791496	2721570	427405	448	85.483	32.83	14	1	0	0	1	1	1	1	1	0	0	0	0	1	1	0	0	0	0	0	0	1	0	0	0	1	0	0	0	0
SAMN38410570	H1221-002A	5	2	1	NA	1	NA	1	CC1	NA	NA	18	777	486519	2761996	265286	413	92.759	32.76	13	1	1	0	1	1	1	1	1	1	1	0	0	0	0	0	0	0	0	0	1	0	0	0	0	0	0	0	0	0
SAMN38410571	H1261-006	5	2	1	NA	1	NA	6	CC5	NA	NA	29	542	502540	2799899	199206	418	92.838	32.76	14	1	0	0	1	1	1	1	1	0	1	0	0	1	1	1	0	0	0	0	0	0	0	0	0	0	0	0	1	0
SAMN38410572	H1271-008	5	2	1	NA	1	NA	5	CC5	NA	NA	22	634	765930	2727243	222862	482	91.485	32.65	21	1	0	0	1	1	1	1	1	1	1	0	0	1	1	0	0	0	0	1	0	1	1	0	0	0	0	0	1	0
SAMN38410573	H1272-009	5	2	1	NA	1	NA	34	CC30	39	40	47	518	401762	2854048	159316	433	88.492	32.69	16	1	0	0	1	1	1	1	1	0	0	0	0	1	1	1	0	0	0	0	1	1	0	0	0	0	0	0	0	0
SAMN38410574	H1311-011	5	3	1	NA	1	NA	9187		40	41	27	548	702051	2746761	243849	437	92.488	32.72	18	1	0	0	1	1	1	1	1	1	1	0	0	1	1	0	0	0	0	0	0	1	0	0	0	0	0	0	1	0
SAMN38410575	H1312-035	5	3	1	NA	1	NA	9187		40	41	23	548	702051	2703619	243849	463	91.623	32.7	18	1	0	0	1	1	1	1	1	1	1	0	0	1	1	0	0	0	0	0	0	1	0	0	0	0	0	0	1	0
SAMN38410576	H1321-2	5	3	2	NA	1	NA	1	CC1	NA	NA	20	546	562508	2758789	186183	440	92.682	32.75	13	1	1	0	1	1	1	1	1	1	1	0	0	0	0	0	0	0	0	0	1	0	0	0	0	0	0	0	0	0
SAMN38410577	H1322-036	5	3	1	NA	1	NA	30	CC30	NA	NA	31	539	542485	2784877	174858	387	87.428	32.68	15	1	0	0	1	1	1	1	1	0	0	1	1	1	1	0	0	0	0	0	0	1	0	0	0	0	0	0	0	0
SAMN38410578	H2281-2	5	2	2	NA	1	NA	30	CC30	NA	NA	48	518	248304	2761637	150254	380	86.672	32.69	12	1	0	0	1	1	1	1	1	0	0	0	0	0	0	0	0	0	0	0	0	1	0	0	0	0	0	0	0	0
SAMN38410579	H2282-2	5	2	2	NA	1	NA	398		NA	NA	21	971	642983	2761881	424129	408	86.49	32.79	7	1	0	0	1	1	1	1	1	0	0	0	0	0	0	0	0	0	0	0	0	0	0	0	0	1	0	0	0	0
SAMN38410580	H2285-2	5	2	2	NA	1	NA	9191		45*	46*	19	655	792219	2789679	637862	410	88.339	32.62	16	1	0	0	1	1	1	1	1	0	0	0	0	1	1	0	0	0	0	0	1	1	0	0	0	1	0	0	1	0
SAMN38410581	H2285-3	5	2	3	NA	1	NA	9191		45*	46*	19	521	792219	2790280	637862	460	88.351	32.62	16	1	0	0	1	1	1	1	1	0	0	0	0	1	1	0	0	0	0	0	1	1	0	0	0	1	0	0	1	0
SAMN38410582	H2333-2	5	3	2	NA	1	NA	188	CC1	46	47	19	523	465153	2754394	303089	502	88.871	32.65	14	1	1	0	1	1	1	1	1	1	1	0	0	1	1	0	0	0	0	0	0	0	0	0	0	0	0	0	0	0
SAMN38410583	H2371-2	5	3	2	NA	1	NA	9189		NA	NA	36	524	391506	2754916	204328	425	92.298	32.74	13	1	0	1	1	1	1	1	1	1	1	0	0	0	1	0	0	0	0	0	0	0	0	0	0	0	0	0	0	0
SAMN38410584	H3112	5	1	3	NA	1	NA	5	CC5	NA	NA	25	587	536074	2715626	227530	409	91.517	32.69	17	1	0	0	1	1	1	1	1	0	1	0	0	1	1	0	0	0	0	0	0	1	0	0	0	0	0	0	1	0
SAMN38410585	H3391-3	5	3	3	NA	1	NA	9192		NA	NA	18	510	654024	2749170	345671	513	92.596	32.65	18	1	1	0	1	1	1	1	1	1	1	0	0	1	1	1	0	0	0	0	1	0	0	1	0	0	0	0	0	0
SAMN38410586	HS11201-400	4	2	1	1	1	NA	34	CC30	39	40	45	518	532026	2856314	165834	383	88.579	32.7	16	1	0	0	1	1	1	1	1	0	0	0	0	1	1	1	0	0	0	0	1	1	0	0	0	0	0	0	0	0
SAMN38410587	HS11202-401	4	3	1	1	1	NA	45	CC45	50	51	16	561	627037	2696021	392813	418	85.06	32.75	17	1	0	0	1	1	1	1	1	0	0	0	0	1	1	0	0	0	1	0	0	1	0	0	1	1	0	0	0	0
SAMN38410588	HS11203-402	4	NA	1	1	1	NA	7		51	52	30	508	667539	2771801	279726	344	91.919	32.71	15	1	0	0	1	1	1	1	1	1	1	0	0	1	1	0	0	0	0	0	0	0	0	0	0	0	0	0	1	0
SAMN38410589	HS11204-403	4	NA	1	1	1	NA	7		51	52	27	512	667539	2773229	233223	389	91.924	32.71	15	1	0	0	1	1	1	1	1	1	1	0	0	1	1	0	0	0	0	0	0	0	0	0	0	0	0	0	1	0
SAMN38410590	HS11205-2	4	NA	2	1	1	NA	34	CC30	39	40	41	518	532026	2857055	165852	537	88.596	32.7	16	1	0	0	1	1	1	1	1	0	0	0	0	1	1	1	0	0	0	0	1	1	0	0	0	0	0	0	0	0
SAMN38410591	HS11206-405	4	NA	1	1	1	NA	45	CC45	50	51	17	561	626805	2697713	392813	507	85.126	32.75	17	1	0	0	1	1	1	1	1	0	0	0	0	1	1	0	0	0	1	0	0	1	0	0	1	1	0	0	0	0
SAMN38410592	HS11251-421	4	NA	1	1	1	NA	1649	CC5	NA	NA	33	634	389259	2787473	182881	381	93.437	32.69	15	1	1	0	1	1	1	1	1	0	1	0	0	1	1	1	0	0	0	0	0	0	0	0	0	0	0	0	1	0
SAMN38410593	HS11252-422	4	2	1	1	1	NA	34	CC30	39	40	42	518	532026	2856346	165852	435	88.61	32.7	16	1	0	0	1	1	1	1	1	0	0	0	0	1	1	1	0	0	0	0	1	1	0	0	0	0	0	0	0	0
SAMN38410594	HS11253-3	4	3	3	1	1	NA	9187		40	41	21	548	702050	2680918	243849	393	91.59	32.74	18	1	0	0	1	1	1	1	1	1	1	0	0	1	1	0	0	0	0	0	0	1	0	0	0	0	0	0	1	0
SAMN38410595	HS11254-424	4	NA	1	1	1	NA	72	CC8	NA	NA	24	506	759992	2706818	267751	403	91.247	32.7	20	1	0	0	1	1	1	1	1	1	1	0	0	1	1	0	1	0	0	0	0	1	0	0	1	0	0	0	0	0
SAMN38410596	HS11255-425	4	NA	1	1	1	NA	39	CC30	NA	NA	28	973	451301	2759399	175196	459	86.999	32.74	8	1	0	0	1	1	1	1	1	0	0	0	0	1	1	0	0	0	0	0	0	0	0	0	0	0	0	0	0	0
SAMN38410597	HS11256-426	4	NA	1	1	1	NA	1598		NA	NA	34	546	378402	2762865	188587	480	91.037	32.63	18	1	1	0	1	1	1	1	1	1	1	0	0	1	1	1	0	1	0	0	0	0	0	0	1	0	0	0	1	0
SAMN38410598	HS11257-427	4	NA	1	1	1	NA	9188		NA	NA	42	605	303699	2701206	127378	400	88.975	32.74	9	1	0	0	1	1	1	1	1	0	0	0	0	0	1	0	0	0	0	0	0	0	0	0	0	0	0	0	1	0
SAMN38410599	HS11258-2	4	1	2	1	1	NA	188	CC1	58	58	18	790	592088	2742425	355763	356	88.914	32.66	14	1	1	0	1	1	1	1	1	1	1	0	0	1	1	0	0	0	0	0	0	0	0	0	0	0	0	0	0	0
SAMN38410600	HS11260-430	4	NA	1	1	1	NA	425		NA	NA	25	525	727735	2681385	236800	487	88.124	32.75	12	1	0	0	1	1	1	1	1	0	1	0	0	0	0	0	0	0	0	0	0	0	0	0	0	1	0	0	1	0
SAMN38410601	HS11261-431	4	NA	1	1	1	NA	9199		NA	NA	15	900	1320404	2780663	527044	457	85.131	32.75	19	1	0	0	1	1	1	1	1	0	0	0	0	1	1	0	0	0	1	0	0	1	0	0	1	1	1	1	0	0
SAMN38410602	HS11263-433	4	NA	1	1	1	NA	5	CC5	NA	NA	24	541	418789	2767716	324816	357	92.917	32.7	21	1	0	0	1	1	1	1	1	1	1	0	0	1	1	0	0	1	0	0	0	1	0	0	1	0	0	0	1	0
SAMN38410603	HS11264-2	4	3	2	1	1	NA	188	CC1	NA	NA	14	523	535592	2741550	465032	400	88.825	32.65	17	1	1	0	1	1	1	1	1	1	1	0	0	1	1	0	0	0	1	0	0	0	0	0	1	0	0	0	0	0
SAMN38410604	HS11265-2	4	3	2	1	1	NA	1598		63*	63*	28	546	378402	2763288	221407	398	91.083	32.63	18	1	1	0	1	1	1	1	1	1	1	0	0	1	1	1	0	1	0	0	0	0	0	0	1	0	0	0	1	0
SAMN38410605	HS11265-435	4	3	1	1	1	NA	1598		63*	63*	26	546	492144	2764456	287722	478	91.106	32.63	17	1	0	0	1	1	1	1	1	1	1	0	0	1	1	1	0	1	0	0	0	0	0	0	1	0	0	0	1	0
SAMN38410606	HS11266-436	4	NA	1	1	1	NA	188	CC1	58	58	17	523	465153	2754947	326183	379	88.888	32.65	B123-031	1	1	0	1	1	1	1	1	1	1	0	0	1	1	0	0	0	0	0	0	0	0	0	0	0	0	0	0	0
SAMN38410607	HS11302-3	5	NA	3	1	1	NA	188	CC1	46	47	19	523	733488	2754387	303090	406	88.837	32.65	14	1	1	0	1	1	1	1	1	1	1	0	0	1	1	0	0	0	0	0	0	0	0	0	0	0	0	0	0	0
																					96	41	2	96	96	83	96	96	60	78	1	1	39	43	10	7	4	4	3	45	39	3	1	15	11	1	1	38	13
																				15.7907	avg human
																				7	min
Legend:																				21	max
Age:	0	calf in shed (a few days old)																		13.8077	avg cattle
	1	"R1s" (first year replacement heifers, approx 28-365d old)																		8	min
	2	"R2s" (second year replacement heifers, approx 12-23 months old)																		18	max
	3	"Milkers" (in the milking herd, 24+ months old)
	4	Children
	5	Adults
Species:	1	Human
	2	Bovine
*cluster contains two isolates from the same person collected at different sampling rounds and were not included in the results
[truncated: 34 more columns]
