# Supplementary material for: Zoonotic transmission of asymptomatic carriage Staphylococcus aureus on dairy farms in Canterbury, New Zealand
Source: Microb Genom. 2024 Dec 4;10(12):001318. doi: 10.1099/mgen.0.001318 (PMC11616781; doi:10.1099/mgen.0.001318)
Supplement: Uncited Supplementary Material 3. [file mgen-10-01318-s003.xlsx]

## Sheet: Table S2
Table S2. Pairwise SNP distances between isolate pairs for all fourteen identified transmission clusters.
Cluster ID	Isolate 1	Isolate 2	SNP distance
4	B123-017	B123-045	12
4	B123-017	B123-056	7
4	B123-045	B123-056	11
6	B123-028	B123-034	3
6	B123-028	B123-041	3
6	B123-034	B123-041	2
15	B221-1327	B221-1332	0
15	B221-1327	B222-1259	4
15	B221-1332	B222-1259	4
15	B221-1327	B323-3122	10
15	B221-1332	B323-3122	10
15	B222-1259	B323-3122	8
15	B221-1327	B323-3136	5
15	B221-1332	B323-3136	5
15	B222-1259	B323-3136	3
15	B323-3122	B323-3136	9
17	B311-2503	B311-2505	1
17	B311-2503	B311-2507	1
17	B311-2505	B311-2507	0
17	B311-2503	B311-2510	1
17	B311-2505	B311-2510	0
17	B311-2507	B311-2510	0
17	B311-2503	B311-2512	0
17	B311-2505	B311-2512	1
17	B311-2507	B311-2512	1
17	B311-2510	B311-2512	1
17	B311-2503	B311-2544	7
17	B311-2505	B311-2544	6
17	B311-2507	B311-2544	6
17	B311-2510	B311-2544	6
17	B311-2512	B311-2544	7
17	B311-2503	B311-2550	6
17	B311-2505	B311-2550	5
17	B311-2507	B311-2550	5
17	B311-2510	B311-2550	5
17	B311-2512	B311-2550	6
17	B311-2544	B311-2550	9
18	B311-2521	B311-2525	0
18	B311-2521	H1122-017	14
18	B311-2525	H1122-017	14
18	B311-2521	H1124-019	4
18	B311-2525	H1124-019	4
18	H1122-017	H1124-019	14
19	B311-2528	B311-2537	1
22	B320-2008	B320-2013	2
22	B320-2008	B320-2023	3
22	B320-2013	B320-2023	3
23	B320-2010	B320-2029	5
23	B320-2010	B323-3115	3
23	B320-2029	B323-3115	6
23	B320-2010	B323-3143	1
23	B320-2029	B323-3143	4
23	B323-3115	B323-3143	2
39	H1272-009	HS11201-400	12
39	H1272-009	HS11205-2	14
39	HS11201-400	HS11205-2	2
39	H1272-009	HS11252-422	13
39	HS11201-400	HS11252-422	3
39	HS11205-2	HS11252-422	3
40	H1311-011	H1312-035	8
40	H1311-011	HS11253-3	12
40	H1312-035	HS11253-3	12
46	H2333-2	HS11302-3	6
50	HS11202-401	HS11206-405	9
51	HS11203-402	HS11204-403	9
58	HS11258-2	HS11266-436	7
